# Supplementary material for: Identification of Novel RNA Binding Proteins Influencing Circular RNA Expression in Hepatocellular Carcinoma
Source: Int J Mol Sci. 2021 Jul 12;22(14):7477. doi: 10.3390/ijms22147477 (PMC8307310; doi:10.3390/ijms22147477)
Supplement: Supplementary file 1 [file ijms-22-07477-s001.zip]

Archive with 4 entries (4 files):
- Supplementary Table S2.xlsx
- Supplementary Table S3.xlsx
- Supplementary Table S4.pdf
- Supplementary Table S1.xlsx
