# Supplementary material for: Identification of Novel RNA Binding Proteins Influencing Circular RNA Expression in Hepatocellular Carcinoma
Source: Int J Mol Sci. 2021 Jul 12;22(14):7477. doi: 10.3390/ijms22147477 (PMC8307310; doi:10.3390/ijms22147477)
Supplement: Supplementary file 1 [file ijms-22-07477-s001.zip › Supplementary Table S2.xlsx]

## Sheet: Sheet1
Table S2. The downregulated circRNA and the concordance with the mRNA expression from the same gene locus.
Concordant pairs group			Discordant pairs group			circRNA-only group
Gene symbol	circRNA name		Gene symbol	circRNA name		Gene symbol	circRNA name
C16orf62	hsa_circ_0038350		SLC1A5	hsa_circ_0051637		UBXN4	hsa_circ_0002981
GRHPR	hsa_circ_0001861		AFAP1	hsa_circ_0069152		LOC440434	hsa_circ_0043302
PDE8A	hsa_circ_0036617		PSMC2	hsa_circ_0002747		ZRANB1	hsa_circ_0008915
RCL1	hsa_circ_0001837		LAPTM4B	hsa_circ_0003214		RAD23B	hsa_circ_0087862
PDIA5	hsa_circ_0067029		FNTA	hsa_circ_0001796		TGIF2	hsa_circ_0060191
ACAT1	hsa_circ_0007512		KDM5B	hsa_circ_0003126		NUP54	hsa_circ_0070039
PCNX	hsa_circ_0004008		HMGCS1	hsa_circ_0072387		EPT1	hsa_circ_0005029
SETBP1	hsa_circ_0000844		CCAR1	hsa_circ_0006272		PDS5A	hsa_circ_0069524
PCNX	hsa_circ_0004008		SSH2	hsa_circ_0042817		WBSCR17	hsa_circ_0001713
ARHGEF12	hsa_circ_0002955		PGS1	hsa_circ_0045890		ZNF430	hsa_circ_0008838
TTC38	hsa_circ_0001248		INTS3	hsa_circ_0014292		SCAP	hsa_circ_0065217
			BARD1	hsa_circ_0058049		PI4KA	hsa_circ_0062397
			PABPC1	hsa_circ_0085154		TEX2	hsa_circ_0004913
			HUWE1	hsa_circ_0002724		ITGA1	hsa_circ_0004840
			PIAS1	hsa_circ_0036044		BICD2	hsa_circ_0001874
			PABPC1	hsa_circ_0008496		ANKHD1	hsa_circ_0001541
			ALG8	hsa_circ_0023770		YWHAE	hsa_circ_0006105
			UBAP2	hsa_circ_0086740		PARN	hsa_circ_0037955
			NUP214	hsa_circ_0089169		MGEA5	hsa_circ_0019612
			CDC42BPA	hsa_circ_0003659		USP11	hsa_circ_0090429
			CDC42	hsa_circ_0005576		POLI	hsa_circ_0007180
			NPEPPS	hsa_circ_0007591		KIAA0319L	hsa_circ_0004660
			HDAC5	hsa_circ_0044020		C11orf30	hsa_circ_0007458
			ITGAV	hsa_circ_0057319		ANKHD1-EIF4EBP3	hsa_circ_0007402
			INTS4	hsa_circ_0023736		USP4	hsa_circ_0001301
			KIF22	hsa_circ_0038929		AEBP2	hsa_circ_0006128
			SKIV2L2	hsa_circ_0001484		SLC23A2	hsa_circ_0059369
			STIL	hsa_circ_0005428		FBXW4	hsa_circ_0019589
			PIGU	hsa_circ_0001142		MBNL3	hsa_circ_0091570
			CPNE1	hsa_circ_0005587		FAM135A	hsa_circ_0076961
			TP53I11	hsa_circ_0000292		FAM120A	hsa_circ_0008193
			SMYD3	hsa_circ_0017287		STXBP5	hsa_circ_0007762
			TULP4	hsa_circ_0002073		VPS37A	hsa_circ_0008555
			MTHFD1L	hsa_circ_0078279		LRP6	hsa_circ_0008932
			PSMA7	hsa_circ_0061035		MYO1C	hsa_circ_0002637
			USP22	hsa_circ_0042472		RAB3GAP1	hsa_circ_0056548
						NUP54	hsa_circ_0070040
						PIGP	hsa_circ_0008160
						GRHL2	hsa_circ_0085173
