# Supplementary material for: Identification of Novel RNA Binding Proteins Influencing Circular RNA Expression in Hepatocellular Carcinoma
Source: Int J Mol Sci. 2021 Jul 12;22(14):7477. doi: 10.3390/ijms22147477 (PMC8307310; doi:10.3390/ijms22147477)
Supplement: Supplementary file 1 [file ijms-22-07477-s001.zip › Supplementary Table S3.xlsx]

## Sheet: Sheet1
Table S3. The list of identified RBP motifs in upstream and downstream sequences of upregulated and downregulated circRNA in HCC. Motifs with adjusted p-value ≤ 0.05 were considered to be significantly enriched.
rank	motif_DB	motif_ID	motif_alt_ID	consensus	adjusted p-value	E-value	tests	FASTA_max	pos	neg	PWM_min	TP	%TP	FP	%FP
Upstream sequences
All upregulated circRNA
1	db/CISBP-RNA/Homo_sapiens.dna_encoded.meme	M141_0.6	ESRP2	TGGGGAT	0.000132	0.013	410	187	187	424	1.69	90	48.13	114	26.89
2	db/CISBP-RNA/Homo_sapiens.dna_encoded.meme	M307_0.6	NONO	AGGGA	0.000267	0.0262	365	187	187	424	1.39	98	52.41	133	31.37
3	db/CISBP-RNA/Homo_sapiens.dna_encoded.meme	M043_0.6	PCBP2	CCYYCCC	0.000361	0.0354	473	187	187	424	1.95	96	51.34	129	30.42
4	db/CISBP-RNA/Homo_sapiens.dna_encoded.meme	M044_0.6	PPRC1	SSGCGCS	0.000913	0.0894	118	187	187	424	1.12	51	27.27	52	12.26
5	db/CISBP-RNA/Homo_sapiens.dna_encoded.meme	M354_0.6	YTHDC1	KMRTVC	0.0103	1.01	165	187	187	424	1.01	69	36.9	91	21.46
6	db/CISBP-RNA/Homo_sapiens.dna_encoded.meme	M050_0.6	RBM4	GCGCGGG	0.0122	1.2	71	187	187	424	1.06	33	17.65	31	7.31
7	db/CISBP-RNA/Homo_sapiens.dna_encoded.meme	M344_0.6	RBMX	CCMB	0.0148	1.45	415	187	187	424	1.27	105	56.15	163	38.44
8	db/CISBP-RNA/Homo_sapiens.dna_encoded.meme	M256_0.6	ACO1	CAGTGH	0.0164	1.61	465	187	187	424	1.26	92	49.2	135	31.84
9	db/CISBP-RNA/Homo_sapiens.dna_encoded.meme	M053_0.6	RBM5	GAAGGAA	0.0181	1.77	383	187	187	424	2.36	33	17.65	28	6.6
10	db/CISBP-RNA/Homo_sapiens.dna_encoded.meme	M109_0.6	RBM4B	GCGCGSG	0.0245	2.4	88	187	187	424	1.1	39	20.86	42	9.91
11	db/CISBP-RNA/Homo_sapiens.dna_encoded.meme	M151_0.6	HNRNPH2	GGGAGGG	0.0284	2.78	457	187	187	424	1.07	154	82.35	285	67.22
12	db/CISBP-RNA/Homo_sapiens.dna_encoded.meme	M126_0.6	(SRSF4)_(Drosophila_melanogaster)_(RBD_0.77)	GGAGGGV	0.0369	3.61	330	187	187	424	2.49	55	29.41	67	15.8
Upregulated circRNA, the concordant group
1	db/CISBP-RNA/Homo_sapiens.dna_encoded.meme	M141_0.6	ESRP2	TGGGGAT	0.00578	0.567	340	88	88	424	1.32	60	68.18	184	43.4
2	db/CISBP-RNA/Homo_sapiens.dna_encoded.meme	M044_0.6	PPRC1	SSGCGCS	0.0454	4.45	89	88	88	424	1.36	20	22.73	38	8.96
3	db/CISBP-RNA/Homo_sapiens.dna_encoded.meme	M161_0.6	RBM6	MATCCAR	0.0469	4.59	230	88	88	424	1.14	47	53.41	138	32.55
Upregulated circRNA, the discordant group
1	db/CISBP-RNA/Homo_sapiens.dna_encoded.meme	M054_0.6	RBM8A	GCGCGCG	0.00682	0.669	46	33	33	424	3.93	5	15.15	4	0.94
2	db/CISBP-RNA/Homo_sapiens.dna_encoded.meme	M044_0.6	PPRC1	SSGCGCS	0.0312	3.05	91	33	33	424	2.08	8	24.24	20	4.72
3	db/CISBP-RNA/Homo_sapiens.dna_encoded.meme	M109_0.6	RBM4B	GCGCGSG	0.0376	3.69	65	33	33	424	2.12	8	24.24	22	5.19
4	db/CISBP-RNA/Homo_sapiens.dna_encoded.meme	M050_0.6	RBM4	GCGCGGG	0.0452	4.43	58	33	33	424	4.69	5	15.15	7	1.65
5	db/CISBP-RNA/Homo_sapiens.dna_encoded.meme	M061_0.6	SAMD4A	GCTGGMC	0.0496	4.86	307	33	33	424	2.24	20	60.61	118	27.83
Upregulated circRNA, the circRNA-only group
1	db/CISBP-RNA/Homo_sapiens.dna_encoded.meme	M307_0.6	NONO	AGGGA	9.28e-06	0.000909	283	66	66	424	2.11	27	40.91	48	11.32
2	db/CISBP-RNA/Homo_sapiens.dna_encoded.meme	M026_0.6	hnRNPK	CCAWMCC	0.000289	0.0283	228	66	66	424	1.34	31	46.97	78	18.4
3	db/CISBP-RNA/Homo_sapiens.dna_encoded.meme	M126_0.6	(SRSF4)_(Drosophila_melanogaster)_(RBD_0.77)	GGAGGGV	0.00119	0.116	243	66	66	424	2.34	27	40.91	65	15.33
4	db/CISBP-RNA/Homo_sapiens.dna_encoded.meme	M177_0.6	PCBP1	CCWWWCC	0.00242	0.237	224	66	66	424	1.36	34	51.52	103	24.29
5	db/CISBP-RNA/Homo_sapiens.dna_encoded.meme	M344_0.6	RBMX	CCMB	0.0139	1.37	303	66	66	424	2.19	12	18.18	15	3.54
6	db/CISBP-RNA/Homo_sapiens.dna_encoded.meme	M151_0.6	HNRNPH2	GGGAGGG	0.0154	1.51	341	66	66	424	3.76	22	33.33	52	12.26
7	db/CISBP-RNA/Homo_sapiens.dna_encoded.meme	M020_0.6	FXR2	GGACRRG	0.0187	1.84	147	66	66	424	1.32	21	31.82	52	12.26
8	db/CISBP-RNA/Homo_sapiens.dna_encoded.meme	M141_0.6	ESRP2	TGGGGAT	0.0239	2.35	308	66	66	424	1.63	34	51.52	114	26.89
9	db/CISBP-RNA/Homo_sapiens.dna_encoded.meme	M043_0.6	PCBP2	CCYYCCC	0.0249	2.44	354	66	66	424	1.67	40	60.61	148	34.91
10	db/CISBP-RNA/Homo_sapiens.dna_encoded.meme	M065_0.6	SRSF9	GGRWGGA	0.0367	3.6	372	66	66	424	2.71	13	19.7	20	4.72
Downregulated circRNA, the concordant group
1	db/CISBP-RNA/Homo_sapiens.dna_encoded.meme	M290_0.6	EIF4B	GTHGGAA	0.00626	0.614	143	10	10	424	1.73	4	40	7	1.65
Downstream sequences
All upregulated circRNA
1	db/CISBP-RNA/Homo_sapiens.dna_encoded.meme	M344_0.6	RBMX	CCMB	0.00951	0.932	454	187	187	424	1.41	101	54.01	152	35.85
2	db/CISBP-RNA/Homo_sapiens.dna_encoded.meme	M026_0.6	hnRNPK	CCAWMCC	0.0241	2.36	333	187	187	424	1.15	99	52.94	153	36.08
3	db/CISBP-RNA/Homo_sapiens.dna_encoded.meme	M061_0.6	SAMD4A	GCTGGMC	0.0384	3.77	443	187	187	424	3.07	44	23.53	47	11.08
Upregulated circRNA, the discordant group
1	db/CISBP-RNA/Homo_sapiens.dna_encoded.meme	M109_0.6	RBM4B	GCGCGSG	0.029	2.84	97	33	33	424	2.49	7	21.21	14	3.3
All downregulated circRNA
1	db/CISBP-RNA/Homo_sapiens.dna_encoded.meme	M242_0.6	(HNRNPR)_(Gallus_gallus)_(RBD_0.97)	CMAAATT	0.0092	0.901	325	39	39	424	1.46	25	64.1	127	29.95
Downregulated circRNA, the circRNA-only group
1	db/CISBP-RNA/Homo_sapiens.dna_encoded.meme	M162_0.6	PABPC5	AGAAAWT	0.0189	1.85	357	39	39	424	1.95	18	46.15	71	16.75
