# Supplementary material for: Identification of Novel RNA Binding Proteins Influencing Circular RNA Expression in Hepatocellular Carcinoma
Source: Int J Mol Sci. 2021 Jul 12;22(14):7477. doi: 10.3390/ijms22147477 (PMC8307310; doi:10.3390/ijms22147477)
Supplement: Supplementary file 1 [file ijms-22-07477-s001.zip › Supplementary Table S1.xlsx]

## Sheet: Sheet1
Table S1. The upregulated circRNA and the concordance with the mRNA expression from the same gene locus.
Concordant pairs group			Discordant pairs group			circRNA-only group
Gene symbol	circRNA name		Gene symbol	circRNA name		Gene symbol	circRNA name
CSPP1	hsa_circ_0001806		FARP2	hsa_circ_0006553		SNX19	hsa_circ_0024895
ABCC1	hsa_circ_0008255		LDLR	hsa_circ_0003892		UBE2F	hsa_circ_0003923
MYH9	hsa_circ_0092283		PPP3CC	hsa_circ_0083619		MYT1L	hsa_circ_0052455
AP3B1	hsa_circ_0001500		NRG1	hsa_circ_0007279		MFSD12	hsa_circ_0048492
SLC1A4	hsa_circ_0054970		LDB2	hsa_circ_0009006		SCARB1	hsa_circ_0029325
COL1A1	hsa_circ_0044556		MYCBP2	hsa_circ_0030514		MCOLN2	hsa_circ_0013062
UBAP2	hsa_circ_0086694		CDC14B	hsa_circ_0087640		ASXL2	hsa_circ_0004976
ZNF354B	hsa_circ_0092298		ARHGEF12	hsa_circ_0024604		PI4KA	hsa_circ_0062389
KIF26B	hsa_circ_0017280		EMR1	hsa_circ_0048937		CIRH1A	hsa_circ_0007018
NUP107	hsa_circ_0027478		HIBADH	hsa_circ_0003958		TBC1D4	hsa_circ_0030428
GRAMD1B	hsa_circ_0024731		TMCO7	hsa_circ_0003220		PGLS	hsa_circ_0049997
UGGT2	hsa_circ_0008274		SMAD6	hsa_circ_0036005		SCAP	hsa_circ_0065214
ZC3HAV1	hsa_circ_0082628		L3MBTL4	hsa_circ_0046760		SHROOM3	hsa_circ_0070049
C19orf29	hsa_circ_0092303		ARHGEF12	hsa_circ_0024609		ARID1A	hsa_circ_0006913
EIF6	hsa_circ_0060055		RPPH1	hsa_circ_0000512		RNF121	hsa_circ_0023404
EIF3I	hsa_circ_0011385		C16orf62	hsa_circ_0003645		SLC43A1	hsa_circ_0005204
EML2	hsa_circ_0008263		TRUB2	hsa_circ_0088777		STON2	hsa_circ_0032832
SHKBP1	hsa_circ_0000936		EPHX2	hsa_circ_0083766		DENND3	hsa_circ_0001828
RSL1D1	hsa_circ_0000673		SMARCA2	hsa_circ_0001834		CLK3	hsa_circ_0036287
TBC1D14	hsa_circ_0069104		RPPH1	hsa_circ_0000517		RPL18A	hsa_circ_0092327
LAPTM4A	hsa_circ_0000981		MFN2	hsa_circ_0009910		SEC24A	hsa_circ_0003528
EEF2K	hsa_circ_0008284		TPST2	hsa_circ_0062682		FAM71F2	hsa_circ_0082182
NOMO3	hsa_circ_0006735		ECE1	hsa_circ_0008563		ITGAL	hsa_circ_0039053
ABCC1	hsa_circ_0038111		ZCCHC14	hsa_circ_0007361		FUT8	hsa_circ_0001998
UBAP2	hsa_circ_0003945		LARP4	hsa_circ_0003222		ADAMTSL5	hsa_circ_0048259
ANAPC7	hsa_circ_0005785		PRKCB	hsa_circ_0000682		WDR37	hsa_circ_0017454
SETD5	hsa_circ_0064136		PHACTR2	hsa_circ_0007769		SFMBT2	hsa_circ_0017636
TBC1D14	hsa_circ_0001394		PQLC1	hsa_circ_0000862		DENND3	hsa_circ_0001827
TTLL5	hsa_circ_0032704		MFNG	hsa_circ_0001228		FGFR1	hsa_circ_0008016
TMEM91	hsa_circ_0051220		IL4R	hsa_circ_0038718		C10orf76	hsa_circ_0019627
PDSS1	hsa_circ_0018004		NFATC1	hsa_circ_0048025		METTL17	hsa_circ_0031132
ANAPC7	hsa_circ_0028198		RPPH1	hsa_circ_0000514		ERGIC1	hsa_circ_0004004
GEMIN5	hsa_circ_0074736		RFX2	hsa_circ_0048807		OTUD7A	hsa_circ_0034326
ARF3	hsa_circ_0003770					SERINC2	hsa_circ_0011279
PIP5K1C	hsa_circ_0003745					ZMIZ1	hsa_circ_0092313
GBF1	hsa_circ_0003839					USP9Y	hsa_circ_0092232
TATDN3	hsa_circ_0016404					NEURL4	hsa_circ_0041829
TROAP	hsa_circ_0026143					PLEKHM1P	hsa_circ_0002056
EIF4G3	hsa_circ_0010486					ST3GAL3	hsa_circ_0012107
RSU1	hsa_circ_0006577					LRP5	hsa_circ_0023180
SLIT3	hsa_circ_0074903					LMBR1	hsa_circ_0005939
PODXL	hsa_circ_0001973					PRRC2C	hsa_circ_0015243
RHOT1	hsa_circ_0043001					RABL2B	hsa_circ_0064019
CCDC124	hsa_circ_0092331					CC2D1A	hsa_circ_0049700
PTPRF	hsa_circ_0012077					C9orf3	hsa_circ_0002191
GSK3B	hsa_circ_0003763					LMO1	hsa_circ_0021087
CHAF1A	hsa_circ_0048607					LIN52	hsa_circ_0000554
PIP5K1A	hsa_circ_0014132					SLC19A1	hsa_circ_0062022
EIF4G3	hsa_circ_0007991					CNTROB	hsa_circ_0008310
PCNXL2	hsa_circ_0016979					INSR	hsa_circ_0048956
PTGES2	hsa_circ_0092281					RAB43	hsa_circ_0001338
MYBL2	hsa_circ_0060461					SEC24A	hsa_circ_0003180
MARCH6	hsa_circ_0071865					RUSC2	hsa_circ_0002702
SLC25A43	hsa_circ_0006789					EPS15	hsa_circ_0012417
MCM5	hsa_circ_0092299					DCAF8	hsa_circ_0014879
RHOT1	hsa_circ_0005397					ZZEF1	hsa_circ_0005479
ANAPC7	hsa_circ_0028196					STXBP5	hsa_circ_0078155
SLC1A4	hsa_circ_0054971					TNRC6C	hsa_circ_0045862
CSNK1G1	hsa_circ_0001955					AP1G1	hsa_circ_0007770
ROBO1	hsa_circ_0004788					ANKRD11	hsa_circ_0040921
UBA2	hsa_circ_0006211					TECPR2	hsa_circ_0033408
ZFR	hsa_circ_0072088					ZEB1	hsa_circ_0000228
KIF26B	hsa_circ_0009150					BCAS3	hsa_circ_0045006
TMEM164	hsa_circ_0091331					LPP	hsa_circ_0006517
AURKB	hsa_circ_0041992					DLG1	hsa_circ_0008583
ATXN10	hsa_circ_0008472					LRP5	hsa_circ_0023179
GLB1	hsa_circ_0001279
PPP4R1	hsa_circ_0046882
TLK2	hsa_circ_0007246
ANKRD36	hsa_circ_0055734
TJAP1	hsa_circ_0092310
LIG1	hsa_circ_0051732
UCK2	hsa_circ_0006758
WDR27	hsa_circ_0078738
CAMSAP1	hsa_circ_0001901
PTK2	hsa_circ_0005273
NAGPA	hsa_circ_0007146
RBM5	hsa_circ_0007196
ATG7	hsa_circ_0064288
CD44	hsa_circ_0000291
CASK	hsa_circ_0001917
FIP1L1	hsa_circ_0069752
MEF2C	hsa_circ_0073271
XPO6	hsa_circ_0038821
CREB3L2	hsa_circ_0082564
SMPD4	hsa_circ_0092297
ATP1B3	hsa_circ_0005742
DYM	hsa_circ_0007006
